# Supplementary material for: Mefenamic Acid-Upregulated Nrf2/SQSTM1 Protects Hepatocytes against Oxidative Stress-Induced Cell Damage
Source: Toxics. 2023 Aug 25;11(9):735. doi: 10.3390/toxics11090735 (PMC10536671; doi:10.3390/toxics11090735)
Supplement: Supplementary file 1 [file toxics-11-00735-s001.zip]

Archive with 1 entries (1 files):
- toxics-2555993-supplementary.pdf
